# Supplementary material for: Impact of growth factor content on proliferation of mesenchymal stromal cells derived from adipose tissue
Source: PLoS One. 2020 Apr 16;15(4):e0230265. doi: 10.1371/journal.pone.0230265 (PMC7162516; doi:10.1371/journal.pone.0230265)
Supplement: S1 Data — (XLSX) [file pone.0230265.s004.xlsx]

## Sheet: Tabelle1
Variation of area of fat lobule
1	1.92586	4.35473	1.82144										0.234558
2	1.53695												0.296363
3	4.53279												0.302138
4	1.37127												0.325373
5	4.40528												0.374709
6	5.19917												0.377496
7	2.32458		MEAB	4.35473									0.405063
8	5.30684		SD	5.30684									0.451982
9	3.80284		MEDIAN	4.43951									0.521441
10	6.51576		Min	0.234558									0.547855
11	4.70307		Max	9.6755									0.571057
12	6.41682		lower quart.	2.86715									0.578
13	3.02711		upper quart.	5.75569									0.658481
14	6.34569												0.802247
15	4.68785												0.882608
16	5.79242												0.959578
17	5.56458												1.12062
18	5.0399												1.21006
19	4.803												1.21108
20	6.00052				Area of fat lobule (mm²)								1.22061
21	4.44502					Mean	4.35473						1.25752
22	5.91075					SD	1.82144						1.26403
23	5.09172					Median	4.43951						1.36554
24	6.19165												1.36968
25	6.21558					Min	0.234558						1.37127
26	3.27667					Max	9.6755						1.37145
27	0.521441												1.38301
28	2.30247												1.39363
29	2.28309												1.42455
30	5.7682												1.443
31	4.61126												1.49555
32	6.31676												1.50274
33	3.32002												1.5125
34	4.37394												1.51592
35	5.0826												1.53695
36	2.57956												1.56672
37	4.5137												1.57631
38	3.87792												1.5812
39	6.39605												1.58386
40	3.5331												1.59145
41	4.03184												1.60871
42	3.82368												1.6151
43	2.98499												1.63597
44	6.03713												1.65695
45	3.02141												1.683
46	4.25697												1.68493
47	3.54712												1.73165
48	0.547855												1.73582
49	4.45405												1.74558
50	3.36461												1.76749
51	2.81985												1.77511
52	2.71488												1.78382
53	3.63971												1.81701
54	2.13076												1.81997
55	4.50032												1.84746
56	5.49513												1.85168
57	2.3825												1.85555
58	8.0422												1.88585
59	7.36562												1.92586
60	3.97328												1.98
61	3.12559												1.99448
62	5.0584												1.99904
63	4.50945												2.00192
64	5.9269												2.04567
65	6.07332												2.04966
66	5.13401												2.07532
67	6.13052												2.08848
68	4.10588												2.1045
69	3.69526												2.13076
70	3.56532												2.14244
71	2.28778												2.14973
72	1.77511												2.15585
73	5.04363												2.15845
74	1.74558												2.16437
75	2.5004												2.17007
76	2.69384												2.17968
77	5.13695												2.18062
78	1.99904												2.23907
79	3.86704												2.25253
80	7.35653												2.27353
81	5.36582												2.27838
82	2.25253												2.28309
83	5.60467												2.28659
84	2.18062												2.28778
85	2.46897												2.30124
86	6.69405												2.30247
87	4.66349												2.30396
88	6.43998												2.31757
89	6.33275												2.32458
90	6.67239												2.34507
91	3.26211												2.3825
92	7.74389												2.39673
93	2.30396												2.42704
94	6.64463												2.46897
95	2.7201												2.47713
96	7.01092												2.48617
97	3.67274												2.49339
98	5.42001												2.49769
99	7.02807												2.5004
100	3.79674												2.50053
101	4.2434												2.50289
102	4.1601												2.50865
103	2.58432												2.517
104	4.38147												2.52058
105	3.18402												2.53328
106	5.56673												2.54032
107	2.83422												2.54436
108	4.21665												2.55274
109	3.76721												2.55494
110	2.00192												2.55733
111	2.81387												2.57078
112	4.16928												2.57263
113	1.84746												2.57415
114	2.54032												2.57956
115	2.04966												2.5812
116	5.74349												2.58201
117	1.81701												2.58432
118	3.99591												2.59728
119	2.39673												2.60331
120	1.56672												2.60564
121	4.93133												2.62417
122	5.36616												2.64166
123	4.74423												2.645
124	3.52467												2.65738
125	3.33092												2.6715
126	4.06339												2.67472
127	2.89505												2.67827
128	3.70202												2.68496
129	4.96619												2.69338
130	1.39363												2.69384
131	4.05238												2.70927
132	3.42569												2.71001
133	5.83786												2.71488
134	3.93515												2.7201
135	2.42704												2.72212
136	2.86424												2.73299
137	1.60871												2.74284
138	1.58386												2.74284
139	2.65738												2.74366
140	4.27077												2.76496
141	5.35762												2.76823
142	1.85168												2.7764
143	3.52706												2.77758
144	8.0311												2.78809
145	2.27353												2.79002
146	3.66298												2.81387
147	6.50842												2.81486
148	4.11392												2.81985
149	2.28659												2.83422
150	2.70927												2.84902
151	3.35499												2.86126
152	3.26178												2.86424
153	2.73299												2.867
154	3.06295												2.86762
155	1.73582												2.87486
156	6.16724												2.88861
157	5.82149												2.89505
158	6.5796												2.89745
159	5.24259												2.924
160	6.73447												2.98499
161	2.04567												3.00949
162	8.1621												3.02141
163	5.19599												3.02711
164	5.76497												3.0304
165	6.76451												3.04564
166	6.35824												3.04978
167	6.38798												3.05658
168	2.1045												3.06167
169	4.3323												3.06295
170	3.79488												3.06772
171	2.67827												3.08186
172	3.11207												3.08451
173	2.7764												3.08543
174	6.01381												3.11207
175	3.378												3.11397
176	4.9699												3.123
177	3.20605												3.12559
178	1.99448												3.13146
179	1.12062												3.14724
180	3.43976												3.17681
181	6.11682												3.18402
182	3.58268												3.18453
183	0.802247												3.18453
184	1.36554												3.19467
185	4.49878												3.19579
186	5.61988												3.20605
187	5.91239												3.20974
188	5.5008												3.21682
189	2.58201												3.2419
190	3.53408												3.2485
191	3.48702												3.26178
192	2.47713												3.26211
193	2.59728												3.2663
194	2.55733												3.26734
195	3.35415												3.27667
196	6.0246												3.31422
197	4.41676												3.32002
198	0.658481												3.33092
199	5.58082												3.34541
200	5.67987												3.35415
201	7.22164												3.35499
202	6.35934												3.36461
203	5.84322												3.36679
204	3.18453												3.378
205	1.37145												3.383
206	1.85555												3.40557
207	5.76878												3.40557
208	2.924												3.4099
209	4.07456												3.42569
210	5.4371												3.429
211	5.64151												3.43976
212	0.377496												3.44183
213	0.302138												3.45919
214	1.5812												3.47876
215	3.08543												3.48525
216	5.41619												3.48702
217	5.57027												3.52467
218	5.40649												3.52706
219	3.05658												3.5331
220	5.59493												3.53408
221	4.686												3.54712
222	3.65416												3.5557
223	5.22148												3.56532
224	6.00325												3.58268
225	3.26734												3.58365
226	6.61441												3.5916
227	4.15591												3.59445
228	0.405063												3.60831
229	3.31422												3.63038
230	3.18453												3.63971
231	6.56415												3.65416
232	8.27278												3.66298
233	3.00949												3.67274
234	4.52572												3.68827
235	2.72212												3.69067
236	5.6802												3.69526
237	4.04984												3.70202
238	4.98105												3.71346
239	4.4676												3.73128
240	1.51592												3.76721
241	3.5557												3.77087
242	5.36406												3.792
243	3.792												3.79488
244	3.48525												3.79624
245	8.67234												3.79674
246	4.19483												3.80284
247	2.52058												3.81454
248	2.86762												3.81461
249	2.68496												3.82368
250	4.45101												3.83484
251	4.64154												3.84626
252	3.0304												3.86704
253	6.21147												3.87412
254	2.60331												3.87792
255	4.2694												3.89615
256	6.1853												3.93515
257	2.15585												3.94674
258	2.08848												3.95476
259	7.94003												3.96426
260	7.00326												3.96631
261	6.7442												3.97328
262	7.97494												3.97489
263	2.87486												3.99591
264	4.77347												4.03184
265	4.49289												4.04984
266	5.54962												4.05238
267	5.82889												4.06339
268	5.9928												4.07456
269	6.40283												4.08517
270	2.57078												4.09966
271	5.69613												4.10588
272	4.17039												4.11195
273	3.47876												4.11392
274	4.09966												4.11449
275	6.0485												4.11903
276	3.69067												4.1251
277	3.20974												4.1387
278	3.04564												4.15591
279	2.76823												4.1601
280	2.57415												4.16928
281	2.14244												4.17039
282	5.8594												4.18438
283	2.34507												4.19483
284	5.76961												4.21639
285	4.9621												4.21665
286	5.47769												4.22975
287	4.18438												4.23101
288	5.922												4.2434
289	2.69338												4.24918
290	4.11449												4.25697
291	4.78034												4.2694
292	4.89649												4.27077
293	3.63038												4.2759
294	4.96629												4.27929
295	2.76496												4.33119
296	3.77087												4.3323
297	7.72484												4.34293
298	5.17072												4.37394
299	2.57263												4.37682
300	3.96631												4.38147
301	2.50865												4.40528
302	2.50053												4.41676
303	1.22061												4.43011
304	1.68493												4.43164
305	3.97489												4.434
306	3.36679												4.44502
307	4.1387												4.44917
308	3.40557												4.45101
309	3.40557												4.45405
310	4.65996												4.4676
311	3.2663												4.49051
312	5.71685												4.49289
313	6.17201												4.49878
314	0.325373												4.50032
315	3.17681												4.50719
316	5.98684												4.50916
317	0.571057												4.50945
318	1.76749												4.5137
319	4.50916												4.52572
320	2.84902												4.53279
321	2.15845												4.55538
322	8.52758												4.56609
323	2.27838												4.57063
324	1.59145												4.57653
325	1.5125												4.59237
326	1.26403												4.59499
327	0.882608												4.59518
328	4.27929												4.61126
329	6.44409												4.63058
330	4.50719												4.64154
331	0.451982												4.65996
332	5.60592												4.66349
333	4.59499												4.6848
334	1.63597												4.686
335	2.17968												4.68785
336	3.60831												4.68908
337	3.2419												4.70307
338	1.21006												4.705
339	1.21108												4.71532
340	3.08186												4.73274
341	1.88585												4.74078
342	0.296363												4.74172
343	4.43011												4.74423
344	0.374709												4.77347
345	0.234558												4.78034
346	4.44917												4.79114
347	1.25752												4.79239
348	1.81997												4.795
349	3.11397												4.80221
350	1.6151												4.803
351	3.08451												4.81413
352	2.54436												4.81725
353	2.5812												4.86051
354	6.03383												4.876
355	1.36968												4.89649
356	6.45804												4.89649
357	6.66169												4.89794
358	3.19579												4.89813
359	2.78809												4.90567
360	0.959578												4.90614
361	7.23402												4.91887
362	7.18621												4.93133
363	7.033												4.95868
364	1.98												4.9621
365	2.71001												4.96619
366	3.79624												4.96629
367	3.83484												4.96691
368	5.56525												4.9699
369	5.43457												4.98105
370	1.38301												5.0103
371	5.366												5.0399
372	2.517												5.04363
373	3.21682												5.0584
374	8.06501												5.07486
375	4.1251												5.08004
376	4.22975												5.0826
377	6.392												5.09044
378	3.2485												5.09172
379	2.62417												5.09253
380	4.96691												5.1
381	5.91783												5.10687
382	7.014												5.13401
383	6.07097												5.13695
384	7.05428												5.14802
385	2.89745												5.16586
386	6.98706												5.17072
387	3.59445												5.183
388	4.81413												5.19599
389	3.44183												5.19917
390	4.24918												5.21125
391	3.19467												5.21998
392	5.10687												5.22148
393	5.23123												5.22408
394	3.13146												5.2283
395	3.71346												5.23123
396	5.07486												5.24259
397	3.14724												5.24314
398	5.09253												5.24542
399	2.55494												5.24576
400	4.89649												5.26187
401	3.34541												5.27943
402	7.26285												5.299
403	3.68827												5.30684
404	3.73128												5.31885
405	4.73274												5.33009
406	5.0103												5.34971
407	5.43544												5.35762
408	2.6715												5.36406
409	5.183												5.36582
410	5.54965												5.366
411	5.70729												5.36616
412	4.21639												5.36698
413	6.86167												5.36702
414	5.61774												5.40157
415	1.50274												5.40649
416	5.9942												5.41318
417	3.95476												5.41619
418	5.80346												5.42001
419	5.63764												5.42218
420	5.72559												5.43457
421	4.11195												5.43544
422	5.87321												5.4371
423	5.71951												5.45993
424	5.56017												5.47347
425	4.89794												5.4758
426	2.30124												5.47769
427	4.57063												5.49513
428	8.71197												5.5008
429	2.23907												5.528
430	5.82396												5.54962
431	4.71532												5.54965
432	2.50289												5.56017
433	6.01532												5.56458
434	2.17007												5.56525
435	4.37682												5.56673
436	5.4758												5.57027
437	5.45993												5.57326
438	3.84626												5.58082
439	6.27205												5.59493
440	2.74284												5.59876
441	2.67472												5.60467
442	2.74284												5.60592
443	6.49192												5.61774
444	1.49555												5.61988
445	2.60564												5.63764
446	4.08517												5.64151
447	7.27887												5.67987
448	6.34206												5.6802
449	4.74078												5.69613
450	1.443												5.70729
451	1.42455												5.71684
452	2.77758												5.71685
453	1.683												5.71951
454	2.49339												5.72559
455	5.24576												5.73518
456	4.89813												5.74349
457	5.57326												5.75039
458	2.49769												5.75746
459	5.33009												5.7603
460	6.30745												5.76062
461	6.33542												5.76497
462	3.81461												5.76803
463	5.78086												5.7682
464	5.80829												5.76878
465	0.578												5.76961
466	8.51475												5.7764
467	7.88999												5.78086
468	3.383												5.78603
469	8.06781												5.79242
470	7.25411												5.80346
471	4.57653												5.80829
472	5.75746												5.82149
473	6.3399												5.82396
474	5.76803												5.82889
475	4.95868												5.83786
476	5.08004												5.84322
477	3.87412												5.8594
478	4.56609												5.86495
479	3.89615												5.87146
480	4.59237												5.87321
481	1.73165												5.88516
482	7.1961												5.90196
483	2.48617												5.91075
484	6.75236												5.91239
485	9.6755												5.91783
486	5.24542												5.922
487	7.16725												5.9269
488	8.047												5.96271
489	5.1												5.963
490	7.386												5.98684
491	5.963												5.9928
492	4.876												5.9942
493	5.528												6.00052
494	4.434												6.00325
495	6.371												6.01381
496	6.902												6.01532
497	3.429												6.0246
498	2.645												6.03383
499	9.093												6.03713
500	4.705												6.04332
501	3.123												6.0485
502	2.867												6.0675
503	4.795												6.06922
504	3.5916												6.07097
505	6.82885												6.07332
506	5.96271												6.08149
507	6.87377												6.11682
508	2.88861												6.12754
509	2.64166												6.12969
510	3.45919												6.13052
511	4.43164												6.16724
512	4.49051												6.17201
513	2.81486												6.1853
514	6.57977												6.19165
515	6.389												6.19473
516	5.299												6.21147
517	7.75402												6.21523
518	5.41318												6.21558
519	6.62935												6.26687
520	5.75039												6.27205
521	3.4099												6.29228
522	4.91887												6.30745
523	6.26687												6.31676
524	7.33118												6.33275
525	2.31757												6.33542
526	5.24314												6.3399
527	1.78382												6.34206
528	7.61308												6.34569
529	4.55538												6.35824
530	2.53328												6.35934
531	4.90567												6.371
532	5.36702												6.38798
533	6.04332												6.389
534	2.86126												6.392
535	2.74366												6.39605
536	4.90614												6.40283
537	6.44487												6.41682
538	6.0675												6.42322
539	8.6134												6.43998
540	5.86495												6.44409
541	5.21125												6.44487
542	6.12754												6.45804
543	7.1243												6.45843
544	4.81725												6.46571
545	6.08149												6.49192
546	2.79002												6.50842
547	5.88516												6.51576
548	4.86051												6.56415
549	6.84276												6.5796
550	4.79114												6.57977
551	5.73518												6.61441
552	4.80221												6.62935
553	4.34293												6.64463
554	4.33119												6.65665
555	5.09044												6.66169
556	6.75813												6.67239
557	5.21998												6.69405
558	5.59876												6.73447
559	4.68908												6.7442
560	6.29228												6.75236
561	6.46571												6.75813
562	4.2759												6.76451
563	7.96836												6.82885
564	4.79239												6.84276
565	1.57631												6.86167
566	3.58365												6.87377
567	1.65695												6.902
568	8.38039												6.98706
569	5.47347												7.00326
570	5.76062												7.01092
571	5.71684												7.014
572	3.81454												7.02807
573	6.19473												7.033
574	2.16437												7.05428
575	5.31885												7.1243
576	5.27943												7.16725
577	3.94674												7.18621
578	3.96426												7.1961
579													7.22164
580	4.59518												7.23402
581	6.65665												7.25411
582	2.55274												7.26285
583	5.40157												7.27887
584	5.22408												7.33118
585	5.16586												7.35653
586	5.14802												7.36562
587	5.42218												7.386
588	5.34971												7.61308
589	5.2283												7.72484
590	5.7603												7.74389
591	3.04978												7.75402
592	5.87146												7.88999
593	5.7764												7.94003
594	2.07532												7.96836
595	4.63058												7.97494
596	2.14973												8.0311
597	4.74172												8.0422
598	3.06772												8.047
599	4.23101												8.06501
600	3.06167												8.06781
601	5.78603												8.1621
602	5.36698												8.27278
603	5.90196												8.38039
604	6.45843												8.51475
605	4.11903												8.52758
606	6.42322												8.6134
607	6.12969												8.67234
608	5.26187												8.71197
609	6.06922												9.093
610	4.6848												9.6755
611	6.21523
