# Supplementary material for: Impact of growth factor content on proliferation of mesenchymal stromal cells derived from adipose tissue
Source: PLoS One. 2020 Apr 16;15(4):e0230265. doi: 10.1371/journal.pone.0230265 (PMC7162516; doi:10.1371/journal.pone.0230265)
Supplement: S2 Data — (XLSX) [file pone.0230265.s005.xlsx]

## Sheet: 1
migration index						proliferation index						density index
	Q1	Q2	Q3	Q4			Q1	Q2	Q3	Q4		Q1	Q2	Q3	Q4
	97.3825	21.8474	6.95869	4.26616			182.256	2.58596	7.916	0.816639		97.18	8.45023	75.0417	3.90807
	61.1458	8.1425	11.0391	5.92547			48.1474	4.75768	9.28086	3.76799		51.2327	10.0589	23.6445	11.4098
	89.6135	6.06489	2.47525	4.25838			128.398	27.0229	1.67783	1.60148		31.6096	8.62904	12.6368	15.057
	99.547	3.30689	8.30621	10.8984			111.576	3.9955	4.70001	2.6266		81.7371	9.14504	7.82198	4.52164
	47.1782	5.43781	16.1634	8.78485			86.7141	11.006	12.1065	4.75628		41.7229	9.4895	10.4229	8.5838
	49.7668	3.36589	22.3802				67.7031	62.4208	3.69686			26.1658	33.7437	2.3487
	66.3417	9.48922	8.63636				95.9314	77.3971	3.0303			62.2058	27.567	17.7211
	73.6894	16.8016					70.0982	58.6072				17.9253	7.40566
	4.75679	24.7484						13.0747				14.0582	27.2662
	9.35596							21.6604				6.91247
	35.4182							14.3152				14.219
	10.6307							4.43362				16.6855
	4.27891							3.46942				11.9038
	16.8818							3.53462				29.8973
	77.891							72.3959				88.4566
	60.0535							7.48278				20.9295
	12.1122							22.7946				24.9679
	54.2097											28.6704
	24.2524											6.97892
	28.2887											14.8082
	Q1	Q2	Q3	Q4			Q1	Q2	Q3	Q4			Q1	Q2	Q3	Q4
MEAN	46.1397	11.0227	10.8513	6.82665		MEAN	98.853	24.1738	6.05834	2.7138		MEAN	34.4133	15.7506	21.3768	8.69606
SD	31.6618	8.08968	6.5557	2.93164		SD	42.283	26.208	3.79024	1.59116		SD	27.5463	10.5171	24.6327	4.69546
