# Supplementary material for: Impact of growth factor content on proliferation of mesenchymal stromal cells derived from adipose tissue
Source: PLoS One. 2020 Apr 16;15(4):e0230265. doi: 10.1371/journal.pone.0230265 (PMC7162516; doi:10.1371/journal.pone.0230265)
Supplement: S3 Data — (XLSX) [file pone.0230265.s006.xlsx]

## Sheet: 1
migration index						proliferation index						density index
	Q1	Q2	Q3	Q4			Q1	Q2	Q3	Q4			Q1	Q2	Q3	Q4
	97.3825	21.8474	3.36589	4.26616			182.256	14.3152	3.53462	0.816639			97.18	8.45023	33.7437	3.90807
	61.1458	8.1425	6.73663	5.92547			48.1474	4.43362	7.39586	3.76799			51.2327	10.0589	27.567	11.4098
	89.6135	6.06489	16.8016	4.25838			128.398	3.46942	7.48278	2.6266			31.6096	8.62904	7.40566	15.057
	99.547	3.30689	24.7484	10.8984			111.576	1.73901	22.7946	1.60148			81.7371	9.14504	27.2662	4.52164
	47.1782	5.43781	8.30621	8.78485			86.7141	1.75958	4.70001	4.75628			41.7229	9.4895	7.82198	8.5838
	49.7668	4.75679	16.1634				67.7031	17.1114	12.1065				26.1658	14.0582	10.4229
	66.3417	9.35596	22.3802				95.9314	2.58596	3.69686				62.2058	6.91247	12.5263
	73.6894	35.4182	8.63636				70.0982	4.75768	3.0303				17.9253	14.219	17.7211
	60.0535	10.6307					62.4208	27.0229					20.9295	16.6855
	112.112	4.27891					77.3971	3.9955					24.9679	11.9038
	54.2097	16.8818					58.6072	2.85476					28.6704	29.8973
	24.2524	77.891					21.6604	11.006					22.0398	48.4566
	28.2887	6.95869					113.075	7.916					14.8082	75.0417
		11.0391						9.28086						23.6445
		2.47525						1.67783						12.6368
	Q1	Q2	Q3	Q4			Q1	Q2	Q3	Q4			Q1	Q2	Q3	Q4
MEAN	66.4293	14.9657	13.3923	6.82665		MEAN	86.4603	7.59505	8.09269	2.7138		MEAN	40.0919	19.9486	18.0594	8.69606
SD	27.1289	19.4306	7.76769	2.93164		SD	40.9133	7.20459	6.65851	1.59116		SD	25.9132	18.7296	10.2016	4.69546
