# Supplementary material for: Impact of growth factor content on proliferation of mesenchymal stromal cells derived from adipose tissue
Source: PLoS One. 2020 Apr 16;15(4):e0230265. doi: 10.1371/journal.pone.0230265 (PMC7162516; doi:10.1371/journal.pone.0230265)
Supplement: S4 Data — (XLSX) [file pone.0230265.s007.xlsx]

## Sheet: 1
migration index						proliferation index						density index
	Q1	Q2	Q3	Q4			Q1	Q2	Q3	Q4			Q1	Q2	Q3	Q4
	97.3825	21.8474	8.30621	21.8474			182.256	3.53462	12.1065	4.43362			31.6096	7.40566	17.72	8.45023
	61.1458	8.1425	16.1634	8.1425			48.1474	72.3959	3.69686	1.73901			81.7371	27.2662	3.91	10.0589
	89.6135	6.06489	22.3802	6.06489			128.398	7.48278	3.0303	3.46942			41.7229	75.0417	11.41	8.62904
	99.547	3.30689	8.63636	3.30689			111.576	22.7946	5.81664	1.75958			26.1658	23.6445	15.06	9.14504
	47.1782	5.43781	4.26616	5.43781			86.7141	7.916	3.76799				62.2058	12.6368	4.52	9.4895
	49.7668	6.95869	5.92547				67.7031	9.28086	1.60148				17.9253	20.9295	8.58
	66.3417	11.0391	4.25838				95.9314	41.6778	2.6266				14.0582	24.9679
	73.6894	32.4753	10.8984				70.0982	62.4208	4.75628				26.9125	28.6704
	34.7568	60.0535	8.78485				82.586	77.3971	14.3152				14.219	16.9789
	35.4182	42.1122					4.75768	58.6072					16.6855	14.8082
	9.35596	54.2097					27.0229	13.0747					11.9038	7.82198
	10.6307	24.2524					3.9955	21.6604					29.8973	10.4229
	49.2789	28.2887					72.8548	4.70001					88.4566	2.3487
	16.8818						11.006						33.7437
	77.891						170.111						27.567
	Q1	Q2	Q3	Q4			Q1	Q2	Q3	Q4			Q1	Q2	Q3	Q4
MEAN	54.5919	23.3992	9.95771	8.95991		MEAN	77.5439	30.9956	5.74643	2.85041		MEAN	34.9873	20.9956	10.2	9.15454
SD	29.8036	19.2246	5.92345	7.40776		SD	55.0653	27.7028	4.43376	1.33102		SD	24.0475	18.2209	5.58722	0.652359
