# Supplementary material for: Impact of growth factor content on proliferation of mesenchymal stromal cells derived from adipose tissue
Source: PLoS One. 2020 Apr 16;15(4):e0230265. doi: 10.1371/journal.pone.0230265 (PMC7162516; doi:10.1371/journal.pone.0230265)
Supplement: S5 Data — (XLSX) [file pone.0230265.s008.xlsx]

## Sheet: Migration
migration index
control						IGF						FGF						VEGF
	Q1	Q2	Q3	Q4			Q1	Q2	Q3	Q4			Q1	Q2	Q3	Q4			Q1	Q2	Q3	Q4
	97.3825	21.8474	6.95869	4.26616			68.2302	4.3707	13.5518	8.90866			195.879	9.53604	48.1496	10.208			78.0264	20.0154	34.7548	9.28381
	61.1458	8.1425	11.0391	5.92547			166.524	164.765		6.86894			67.7437	14.1302	87.9421	6.71114			79.6317	16.2044	36.5092	6.94364
	89.6135	6.06489	2.47525	4.25838			85.1999	17.0316	13.502	6.66901			109.444	26.2691	21.4945	35.4357			98.661	5.24133	42.77	7.69204
	99.547	3.30689	8.30621	10.8984			79.2709	56.4045	15.0501	2.2513			281.54	2.12015	10.208	10.5347			59.6727	15.0872	22.187	9.53604
	47.1782	5.43781	16.1634	8.78485				16.3475	2.2513	5.1851			123.548	2.41702	6.71114	4.92781			42.8211	17.5411	7.54383	14.1302
	49.7668	3.36589	22.3802	21.8474			56.4045	12.2637	5.1851	4.57238			52.8239	14.4403	35.4357	12.6852			12.1541	7.91923	23.0345	26.2691
	66.3417	9.48922	8.63636	8.1425			16.3475	16.0131	4.57238	8.90866			14.4403	2.24194	7.13405	10.4035			102.3	14.067	10.4463	2.12015
	73.6894	16.8016	8.30621	6.06489			71.2475	164.765		6.86894			195.879	6.6831	12.9669	13.7084			60.6903	18.2211	22.187	2.41702
	4.75679	24.7484	16.1634	3.30689			159.13	13.5518	15.0501	6.66901			67.7437	52.8239	10.208	10.5347			86.6839	4.72309	7.54383	9.28381
	9.35596	21.8474	22.3802	5.43781			241.69	90.5776	15.0501	4.3707			109.444	7.13405	6.71114	4.92781			57.5189	7.45316	23.0345	6.94364
	35.4182	8.1425	8.63636	4.26616			106.792		8.90866	16.7654			281.54	12.9669	35.4357	12.6852			167.021	17.5866	10.4463	7.69204
	10.6307	6.06489	4.26616	5.92547			82.94	71.2475	6.86894	2.2513			123.548	9.53604	10.208	10.4035			14.067	3.3427	9.28381
	4.27891	3.30689	5.92547	4.25838			68.2302	13.5518	6.66901	5.1851			195.879	14.1302	6.71114	13.7084			18.2211	20.0154	6.94364
	16.8818	5.43781	4.25838	10.8984			166.524	90.5776		4.57238			67.7437	26.2691	35.4357	10.5163			4.72309	16.2044	22.187
	77.891	6.95869	10.8984	8.78485			85.1999	13.502					109.444		10.5347	8.44577			7.45316	5.24133	7.54383
	60.0535	11.0391	8.78485				79.2709	12.2637					14.4403		4.92781	4.07648			17.5866	15.0872	23.0345
	12.1122	60.0535	3.36589				17.0316	16.0131					22.2419	48.1496	12.6852	4.4727			14.067	17.5411	10.4463
	54.2097	54.2097	16.8016				56.4045	71.2475					62.6831	87.9421	10.4035	15.9654			18.2211	7.91923	3.3427
	24.2524	24.2524	24.7484				16.3475	159.13					52.8239	21.4945	13.7084	16.3441				34.7548
	28.2887	28.2887	8.30621				68.2302	241.69						48.1496		15.3229				36.5092
	97.3825	21.8474	16.1634				166.524	106.792						87.9421		2.78921			17.5866	42.77
	61.1458	8.1425	22.3802				85.1999	82.94											60.6903	34.7548
	89.6135	6.06489	8.63636				79.2709							123.548					86.6839	136.509
	99.547	3.30689					71.2475												57.5189	42.77
	47.1782	5.43781					159.13												167.021
	49.7668	4.75679					241.69
	66.3417	9.35596					106.792												56.6832	56.6832
	73.6894	35.4182					82.94												83.1328	83.1328
	35.4182	10.6307																	226.21
	9.35596	4.27891
	10.6307	16.8818
	16.8818	77.891
	77.891	6.95869
	97.3825	11.0391
	61.1458	2.47525
	89.6135
	99.547
	47.1782
	49.7668
	66.3417
	73.6894
	60.0535
	112.112
	54.2097
	24.2524
	28.2887
	control						IGF						FGF						VEGF
	Q1	Q2	Q3	Q4			Q1	Q2	Q3	Q4			Q1	Q2	Q3	Q4			Q1	Q2	Q3	Q4
MEAN	54.8091	15.8083	11.5644	7.53774		MEAN	99.4004	68.3355	9.69631	6.43192		MEAN	113.096	30.8962	20.369	11.1813		MEAN	65.1941	26.819	17.9577	9.30105
SD	30.9626	17.3548	6.71205	4.65545		SD	59.6121	67.057	4.84921	3.60313		SD	82.078	34.0111	20.6254	6.88218		SD	54.9612	28.9627	11.575	6.53099

## Sheet: Proliferation
Proliferation index
control						IGF						FGF						VEGF
	Q1	Q2	Q3	Q4			Q1	Q2	Q3	Q4			Q1	Q2	Q3	Q4			Q1	Q2	Q3	Q4
		14.3152	7.916	0.816639			121.875	2.1952	7.35693	5.84833			373.119	10.8038	35.0367	6.57017			100.165	14.3224	47.7731	14.3224
	48.1474	4.43362	9.28086	3.76799			273.461	12.2371	64.5251	3.54328			134.183	11.552	41.8405	8.21323			164.489	9.97842	29.0911	9.97842
	128.398	3.46942	1.67783	1.60148			131.713	10.419	6.86278	6.96933			326.8	25.8136	16.0994	10.8876			76.5264	2.12157	9.24148	2.12157
	111.576	3.53462	4.70001	2.6266			130.12	27.5208	2.97247	1.33995			235.665	1.74748	10.7742	4.04239			192.625	8.56224	14.0011	8.56224
	86.7141	72.3959	12.1065	4.75628			106.009	7.58897		2.12936			112.869	2.18686	2.66751	7.50406			192.486	9.13384	4.11098	9.13384
	67.7031	7.48278	3.69686	14.3152			107.094	9.57632	9.57632	2.33099			373.119	7.69801	43.4878	6.57017			43.5254	3.28867	13.115	3.28867
	95.9314	22.7946	3.0303	4.43362			128.813	5.91937	5.91937	5.84833			134.183	1.99808	4.85488	8.21323			57.2362	17.061	9.15979	5.27104
	70.0982	3.53462	4.70001	1.73901			97.1899	2.1952	2.97247	3.54328			326.8	3.55382	8.15516	10.8876			173.598	11.5118	3.13059	3.43157
	2.58596	72.3959	12.1065	3.46942			75.1563	12.2371	2.33099	6.96933			50.3684	50.3684	10.7742	4.04239			100.165	3.75511	14.0011	1.63946
	4.75768	7.48278	3.69686	1.75958			121.875	7.35693	2.97247	1.33995			235.665	4.85488	2.66751	7.50406			164.489	13.4038	4.11098	5.27104
	27.0229	22.7946	3.0303	0.816639			273.461	64.5251	5.84833	2.12936			112.869	8.15516	43.4878	10.8038			76.5264	10.5448	13.115	3.43157
	3.9955	7.916	0.816639	3.76799			131.713	6.86278	3.54328	2.1952			373.119	10.8038	10.7742	11.552			192.625	3.13059	9.15979	1.63946
	11.006	9.28086	3.76799	2.6266			130.12	7.35693	6.96933	12.2371			134.183	11.552	2.66751	25.8136				14.3224	14.0011
	62.4208	1.67783	1.60148	1.60148				64.5251		11.3931			326.8	25.8136	43.4878	1.74748			192.486	9.97842	4.11098
	77.3971	62.4208	2.6266	4.75628			27.5208	6.86278		7.94969			278.034	1.74748	6.57017	2.18686			43.5254	2.12157	13.115
	58.6072	77.3971	4.75628					9.57632		9.90281			76.9801	2.18686	8.21323				57.2362	8.56224	9.15979
	13.0747	58.6072	3.53462				106.009	5.91937					19.8079		10.8876				173.598	9.13384	5.27104
	21.6604	13.0747	72.3959				107.094	106.009					35.5382	35.0367	4.04239				100.165	3.28867	3.43157
		21.6604	7.48278				128.813	107.094					50.3684	41.8405	7.50406				164.489	47.7731
	48.1474	14.3152	22.7946				97.1899	128.813						16.0994					76.5264	29.0911
		4.43362	4.70001				75.1563	97.1899						35.0367					192.625	47.7731
	111.576	3.46942	12.1065				121.875	75.1563						41.8405					17.061	29.0911
	86.7141	1.73901	3.69686				273.461							16.0994					11.5118	9.24148
	67.7031	1.75958	3.0303				131.713							4.85488					3.75511	3.13059
	95.9314						130.12							8.15516					13.4038
	70.0982	2.58596					10.419							23.6652					10.5448	192.486
	2.58596	4.75768					27.5208							112.869						43.5254
	4.75768	27.0229					7.58897													57.2362
	27.0229	3.9955																		173.598
	3.9955	2.85476
	2.85476	11.006
	11.006	7.916
		9.28086
		1.67783
	48.1474
	128.398
	111.576
	86.7141
	67.7031
	95.9314
	70.0982
	62.4208
	77.3971
	58.6072
	21.6604
	13.0747
	control						IGF						FGF						VEGF
	Q1	Q2	Q3	Q4			Q1	Q2	Q3	Q4			Q1	Q2	Q3	Q4			Q1	Q2	Q3	Q4
Mean	56.3035	17.6813	8.71886	3.52365		Mean	122.62	35.3244	10.1542	5.35434		Mean	195.288	19.859	16.5259	8.43592		Mean	103.655	21.3974	12.1722	5.67427
SD	38.8928	23.0426	14.413	3.2776		SD	66.5408	41.9511	17.2717	3.61184		SD	127.794	23.8009	15.7822	5.73531		SD	69.8164	37.4621	10.8544	3.98727

## Sheet: Density
Density index
control						IGF						FGF						VEGF
	Q1	Q2	Q3	Q4			Q1	Q2	Q3	Q4			Q1	Q2	Q3	Q4			Q1	Q2	Q3	Q4
	97.18	8.45023	75.0417	3.90807			30.9669	11.0255	15.3611	13.2389			43.5498	23.0946	28.0164	13.6586			43.1634	12.2008	19.0341	5.86809
	51.2327	10.0589	23.6445	11.4098			35.6123	2.93177	20.4293	10.1543			38.9712	15.2327	18.6043	42.7784			63.5706	11.8164	12.5298	9.42161
	31.6096	8.62904	12.6368	15.057			24.4735	10.9893	20.5189	26.9748			115.756	16.2603	22.3307	18.6895			22.0379	6.60585	3.69786	69.8864
	81.7371	9.14504	7.82198	4.52164			49.4413	17.2152	3.08988	11.3931			94.839	28.8064	32.4909	22.4388			38.1709	7.96592	10.3945	5.86809
	41.7229	9.4895	10.4229	8.5838			17.4481	11.0094	4.65563	7.94969			21.3484	32.9768	15.1466	7.60696			140.261	10.8093	7.72503	9.42161
	26.1658	33.7437	2.3487	8.45023			29.5383	37.3891	3.08988	9.90281			43.5498	14.1509	24.7082	13.6586			13.6975	6.82853	19.6505	29.8864
	62.2058	27.567	17.7211	10.0589			33.4894	4.65563	9.90281	13.2389			38.9712	44.5185	9.71723	42.7784			14.9835	66.7487	12.5496	12.2008
	17.9253	7.40566	7.82198	8.62904			60.171	11.0255	3.08988	10.1543			115.756	18.8979	9.32534	18.6895			46.9093	15.8107	32.577	11.8164
	14.0582	27.2662	10.4229	9.14504			71.6874		13.2389	26.9748				22.87	32.4909	22.4388			43.1634	33.1724	10.3945	6.60585
	6.91247	33.7437	2.3487	9.4895			30.9669	15.3611	10.1543	11.3931			14.1509	9.71723	15.1466	7.60696			63.5706	114.788	7.72503	7.96592
	14.219	27.567	17.7211	3.90807			35.6123	20.4293	26.9748	7.94969			44.5185	9.32534	24.7082	23.0946			22.0379	12.1589	19.6505	10.8093
	16.6855	7.40566	3.90807	11.4098			24.4735	20.5189		11.0255			18.8979	23.0946	32.4909	15.2327			38.1709	32.577	12.5496	6.82853
	11.9038	27.2662	11.4098	15.057			49.4413	15.3611		2.93177			22.87	15.2327	15.1466	16.2603			66.7487	12.2008	10.3945	69.8864
	29.8973	75.0417	15.057	4.52164			10.9893	20.4293		11.3931			43.5498	16.2603	24.7082	28.8064			15.8107	11.8164	7.72503
	88.4566	23.6445	4.52164	8.5838			17.2152	20.5189		7.94969			38.9712	28.8064	13.6586	32.9768			33.1724	6.60585	19.6505
	20.9295	12.6368	8.5838				11.0094	37.3891		9.90281				32.9768	42.7784					7.96592	12.5496
	24.9679	20.9295	33.7437				17.4481	4.65563						28.0164	18.6895				12.1589	10.8093	5.86809
	28.6704	24.9679	27.567				29.5383	17.4481					44.5185	18.6043	22.4388				140.261	6.82853	9.42161
	6.97892	28.6704	7.40566				33.4894	29.5383					18.8979	22.3307	7.60696				13.6975	19.0341
	14.8082	6.97892	27.2662				60.171	33.4894					22.87	28.0164					14.9835	12.5298
	31.6096	14.8082	7.82198				71.6874	60.171					94.839	18.6043					46.9093	3.69786
	81.7371	8.45023	10.4229				30.9669	71.6874					21.3484	22.3307					43.1634	19.0341
	41.7229	10.0589					35.6123							9.71723					63.5706	12.5298
	26.1658	8.62904	17.7211				24.4735							9.32534					22.0379	3.69786
	62.2058	9.14504					49.4413							94.839					38.1709	32.577
	17.9253	9.4895					10.9893							21.3484					66.7487
	14.0582	14.0582					17.2152												15.8107
	6.91247	6.91247					11.0094												33.1724	13.6975
	14.219	14.219																	114.788	14.9835
	16.6855	16.6855																	12.1589	46.9093
	11.9038	11.9038
	29.8973	29.8973
	88.4566	48.4566
	97.18	75.0417
	51.2327	23.6445
	31.6096	12.6368
	81.7371
	41.7229
	26.1658
	62.2058
	17.9253
	20.9295
	24.9679
	28.6704
	14.8082
	control						IGF						FGF						VEGF
	Q1	Q2	Q3	Q4			Q1	Q2	Q3	Q4			Q1	Q2	Q3	Q4			Q1	Q2	Q3	Q4
Mean	36.2427	20.6846	15.7992	8.84889		MEAN	33.0207	22.5352	11.8641	12.033		MEAN	47.2722	24.0521	21.5897	21.781		MEAN	44.9345	20.2286	13.0049	19.7281
SD	26.6902	16.7277	15.4253	3.57353		SD	17.7164	17.5664	8.24872	6.32799		SD	32.8387	16.7185	9.33591	10.9717		SD	35.1739	23.2472	6.89086	23.1072
