# Supplementary material for: Impact of growth factor content on proliferation of mesenchymal stromal cells derived from adipose tissue
Source: PLoS One. 2020 Apr 16;15(4):e0230265. doi: 10.1371/journal.pone.0230265 (PMC7162516; doi:10.1371/journal.pone.0230265)
Supplement: S6 Data — (XLSX) [file pone.0230265.s009.xlsx]

## Sheet: Tabelle1
Number of outgrown cells (absolut)										Number of outgrown cells (relative)
No preincubation with GFM
Q1																		Mean	SD
orig.	78762	77386	68963	72983	66765	71065	78203	65490		100	100	100	100	100	100	100	100	100	0
+GF-mix	97836	106524	52362	45367	38769	56370	102893	71276		124.217	137.653	75.9277	62.1611	58.0678	79.3217	131.572	108.835	97.2194	32.1033
orig.+GFM	198888	187256	154024	128734	115266	160035	160245	172349		252.518	241.977	223.343	176.389	172.644	225.195	204.909	263.168	220.018	32
orig.+GFM+GF-mix	192837	189056	172342	145249	134251	170287	162043	192340		244.835	244.303	249.905	199.018	201.08	239.621	207.208	293.694	234.958	45
Q4																		Mean	SD
orig.	16378	37982	40272	12673	13820	19387	9736	19234		20.7943	49.0812	58.3965	17.3643	17.5465	24.6147	12.3613	24.4204	28.0724	15.4575
+GF-mix	24355	34559	40345	24529	14269	14245	14287	19634		30.9223	43.8778	58.5024	33.6092	18.1166	18.0861	18.1395	24.9283	30.7728	14.4599
orig.+GFM	9034	22439	17988	13425	8134	42659	5274	24773		11.47	28.4896	26.0836	18.3947	10.3273	54.1619	6.69612	31.453	23.3845	14.4115
orig.+GFM+GF-mix	30392	17199	31234	17090	32241	12178	24245	13975		38.5871	21.8367	45.291	23.4164	40.9347	15.4618	30.7826	17.7433	29.2567	11.3066
7-day-preincubation with GFM
Q1																		Mean	SD
orig.	78762	77386	68963	72983	66765	71065	78203	65490		100	100	100	100	100	100	100	100	100	0
+GF-mix	10032	40321	40897	10037	10827	37287	40293	10228		12.7371	52.1037	59.3028	13.7525	16.2166	52.4689	51.5236	15.6177	34.2154	21.1526
orig.+GFM	165802	167834	154367	137287	135208	159778	139994	165556		210.51	216.879	223.84	188.108	202.513	224.834	179.014	252.796	212.312	23.125
orig.+GFM+GF-mix	3378	36928	37341	26398	7234	35879	6765	9425		4.28887	47.7192	54.1464	36.1701	10.835	50.4876	8.65056	14.3915	28.3362	20.9096
Q4																		Mean	SD
orig.	3803	8452	35260	32922	10037	22344	49879	51517		4.82847	10.9219	51.1289	45.1091	12.7435	28.369	63.3288	65.4084	35.2298	22.6895
+GF-mix	44532	54397	50903	34209	15327	19328	19309	20538		56.54	69.065	73.812	46.8726	19.4599	24.5398	24.5156	26.076	42.6101	21.8726
orig.+GFM	39383	42476	35722	11928	8133	52659	7274	4773		50.0025	53.9296	51.7988	16.3435	10.326	66.8584	9.23542	6.06003	33.0693	23.2081
orig.+GFM+GF-mix	45392	12199	46234	12090	47241	12178	44245	13975		57.6319	15.4884	67.0417	16.5655	59.9794	15.4618	56.1756	17.7433	38.261	23.6832
