# Supplementary material for: Impact of growth factor content on proliferation of mesenchymal stromal cells derived from adipose tissue
Source: PLoS One. 2020 Apr 16;15(4):e0230265. doi: 10.1371/journal.pone.0230265 (PMC7162516; doi:10.1371/journal.pone.0230265)
Supplement: S7 Data — (XLSX) [file pone.0230265.s010.xlsx]

## Sheet: Tabelle1
	ASC-characterisation
	Dominici		≥ 95%	≤ 2%	≥ 95%	≤ 2%	≤ 2%			≥ 95%	≤ 2%		≤ 2%
	patient	CD44-APC	CD73-PE	CD45-FITC	CD90-APC	CD34-FITC	HLADR-PE	CD13-PE	CD26-APC	CD105-PerCP	CD14-FITC	CD29-PE	CD19-FITC	CD31-FITC	CD90-PerCp
	Brunhilde-P02	97.95		0.41	99.07	0.25		77.48	83.75
	Bubbles	99.22		12.93	100		0.87
	Ruth	99.86			99.48		0.83
	ASC130711-1	94.25		3.23	94.13		2.85	68.49	43.55				2.75	4.22	57.48
	ASC130711	92.61		0.46	94.02		0.85	57.81	51.89				0.33	0.4	54.4
	ASC130712-0h	82.01	92.74	6.34	84.93	1.1		55.15	18.61		5.9		1.41	11.73	32.3
	ASC130712-0h+100µm	84.83	82.74	8.64	87.86	0.85		57.33	19.42		8.14		1.2		36.44
	ASC130711-72h	78.24	86.67		84.23	1.41		74.48	80.87	84.01		80.87	1.72		53.55
	ASC130711-72h+FGF	84.69	90.77		81.76	1.63		79.35	32.73	92.74		76.19	1.92		55.39
	ASC130902	84.39	82.37	0.29	99.8	5.77	0.97	98.49	99.99	99.15	0.22	97.65	0.15	1.67
		CD73	CD45	CD90	CD34	HLA-DR	CD105	CD14	CD19
	MEAN	87.058	4.61429	92.528	1.835	1.274	91.9667	4.75333	1.35429
	SD	4.65932	4.89703	7.21849	1.98643	0.882655	7.59957	4.08261	0.90629
