# Supplementary material for: Impact of growth factor content on proliferation of mesenchymal stromal cells derived from adipose tissue
Source: PLoS One. 2020 Apr 16;15(4):e0230265. doi: 10.1371/journal.pone.0230265 (PMC7162516; doi:10.1371/journal.pone.0230265)
Supplement: S8 Data — (XLSX) [file pone.0230265.s011.xlsx]

## Sheet: IGF
	Size of used lobules related to the respective quantile
								size of used lobules
IGF (ng/ml)						IGF
	(mm²)	MW des einzelnen Pat	MW aller FL im Quantil	SD aller FL im Q				MEAN	SD
Q1	1.92586	3.94909	4.28824	1.73877		Q1	< 70 ng/ml	4.28824	1.73877
< 70						Q2	70-90 ng/ml	4.91524	1.789
	4.53279					Q3	90 -160 ng/ml	4.83841	2.48993
						Q4	> 160 ng/ml	4.24197	1.52595
	4.40528
	5.19917
	2.32458
	5.30684
	3.86704	4.1566
	7.35653
	5.36582
	2.25253
	5.60467
	2.18062
	2.46897
	4.96629	4.87954
	2.76496
	3.77087
	7.72484
	5.17072
Q2	7.75402	5.79137	4.91524	1.789
70-90	5.41318
	6.62935
	5.75039
	3.4099
	3.11207	3.82007
	2.7764
	6.01381
	3.378
Q3	1.51592	3.47856	4.83841	2.48993
90-160	3.5557
	5.36406
	7.23402	5.85831
	7.18621
	7.033
	1.98
Q4	4.89813	4.24197	4.24197	1.52595
>160
	2.49769
	5.33009

## Sheet: bFGF
	Size of used lobules related to the respective quantile
								size of used lobules
bFGF (ng/ml)						bFGF
	(mm²)		MEAN	SD				MW	SD
Q1	1.92586		4.37202	1.64126		Q1	< 150 ng/ml	4.37202	1.64126
< 150						Q2	150-260 ng/ml	4.56591	1.96891
	4.53279					Q3	260-320 ng/ml	3.82007	1.48306
						Q4	> 320 ng/ml	4.82085	2.20097
	4.40528
	5.19917
	2.32458
	5.30684
	4.96629
	2.76496
	3.77087
	7.72484
	5.17072
Q2	7.75402		4.56591	1.96891
150 - 260	5.41318
	6.62935
	5.75039
	3.4099
	3.86704
	7.35653
	5.36582
	2.25253
	5.60467
	2.18062
	2.46897
	1.51592
	3.5557
	5.36406
Q3	3.11207		#DIV/0!	1.48306
260-320	2.7764
	6.01381
	3.378
Q4			4.82085	2.20097
>320	7.18621
	7.033
	1.98
	4.89813
	2.49769
	5.33009

## Sheet: VEGF
	Size of used lobules related to the respective quantile
VEGF (ng/ml)								size of used lobules
	(mm²)		MEAN	SD		VEGF
								MW	SD
Q1	1.92586		4.06082	1.70995		Q1	< 10 ng/ml	4.06082	1.70995
< 10						Q2	10-25 ng/ml	3.82007	1.48306
	4.53279					Q3	25-90 ng/ml	4.85555	2.15516
						Q4	> 90 ng/ml	4.84696	1.42209
	4.40528
	5.19917
	2.32458
	5.30684
	3.86704
	7.35653
	5.36582
	2.25253
	5.60467
	2.18062
	2.46897
Q2	3.11207		3.82007	1.48306
	2.7764
	6.01381
	3.378
Q 3	1.51592		4.85555	2.15516
25-90	3.5557
	5.36406
	4.96629
	2.76496
	3.77087
	7.72484
	5.17072
	7.23402
	7.18621
	7.033
	1.98
Q4	4.89813		4.84696	1.42209
>90
	2.49769
	5.33009
	5.41318
	6.62935
	5.75039
	3.4099
